# Supplementary material for: Nanomechanical and Morphological AFM Mapping of Normal Tissues and Tumors on Live Brain Slices Using Specially Designed Embedding Matrix and Laser-Shaped Cantilevers
Source: Biomedicines. 2022 Jul 19;10(7):1742. doi: 10.3390/biomedicines10071742 (PMC9313344; doi:10.3390/biomedicines10071742)
Supplement: Supplementary file 1 [file biomedicines-10-01742-s001.zip]

Archive with 3 entries (3 files):
- Video S1 high-speed.mp4
- Video S2 low-amplitude.mp4
- Video S3 normal-speed-normal-amplitude.mp4
